# Supplementary material for: HealthProcessAI: a technical framework and proof-of-concept for LLM-enhanced healthcare process mining
Source: Front Artif Intell. 2026 Jan 30;9:1716819. doi: 10.3389/frai.2026.1716819 (PMC12901364; doi:10.3389/frai.2026.1716819)
Supplement: Supplementary file 1 [file Data_Sheet_1.ZIP]

Archive with 42 entries (42 files):
- Supplementary Materials/Table S1.docx
- Supplementary Materials/Table S10.docx
- Supplementary Materials/Table S11.docx
- Supplementary Materials/Table S12.docx
- Supplementary Materials/Table S13.docx
- Supplementary Materials/Table S14.docx
- Supplementary Materials/Table S15.docx
- Supplementary Materials/Table S16.docx
- Supplementary Materials/Table S17.docx
- Supplementary Materials/Table S18.docx
- Supplementary Materials/Table S19.docx
- Supplementary Materials/Table S2.docx
- Supplementary Materials/Table S20.docx
- Supplementary Materials/Table S21.docx
- Supplementary Materials/Table S22.docx
- Supplementary Materials/Table S23.docx
- Supplementary Materials/Table S24.docx
- Supplementary Materials/Table S25.docx
- Supplementary Materials/Table S26.docx
- Supplementary Materials/Table S27.docx
- Supplementary Materials/Table S28.docx
- Supplementary Materials/Table S29.docx
- Supplementary Materials/Table S3.docx
- Supplementary Materials/Table S30.docx
- Supplementary Materials/Table S31.docx
- Supplementary Materials/Table S32.docx
- Supplementary Materials/Table S33.docx
- Supplementary Materials/Table S34.docx
- Supplementary Materials/Table S35.docx
- Supplementary Materials/Table S36.docx
- Supplementary Materials/Table S37.docx
- Supplementary Materials/Table S38.docx
- Supplementary Materials/Table S39.docx
- Supplementary Materials/Table S4.docx
- Supplementary Materials/Table S40.docx
- Supplementary Materials/Table S41.docx
- Supplementary Materials/Table S42.docx
- Supplementary Materials/Table S5.docx
- Supplementary Materials/Table S6.docx
- Supplementary Materials/Table S7.docx
- Supplementary Materials/Table S8.docx
- Supplementary Materials/Table S9.docx
